# Supplementary material for: A novel remitting leukodystrophy associated with a variant in FBP2
Source: Brain Commun. 2021 Mar 11;3(2):fcab036. doi: 10.1093/braincomms/fcab036 (PMC8097510; doi:10.1093/braincomms/fcab036)
Supplement: fcab036_Supplementary_Data [file fcab036_supplementary_data.zip]

Archive with 2 entries (2 files):
- Review_files.zip
- Supplementary material.pdf
